# Supplementary material for: High-Resolution EEG Amplifiers Are Feasible for Electrocochleography Without Time Restriction
Source: Audiol Res. 2025 Jan 21;15(1):8. doi: 10.3390/audiolres15010008 (PMC11851963; doi:10.3390/audiolres15010008)
Supplement: Supplementary file 1 [file audiolres-15-00008-s001.zip]

Archive with 12 entries (11 files):
- 2024_Schertenleib_supplemental_materials/
- __MACOSX/._2024_Schertenleib_supplemental_materials
- 2024_Schertenleib_supplemental_materials/2024_Schertenleib_doris_stimulus.wav
- __MACOSX/2024_Schertenleib_supplemental_materials/._2024_Schertenleib_doris_stimulus.wav
- 2024_Schertenleib_supplemental_materials/.DS_Store
- __MACOSX/2024_Schertenleib_supplemental_materials/._.DS_Store
- 2024_Schertenleib_supplemental_materials/2024_Schertenleib_Triggerbox_circuit_diagram.pdf
- __MACOSX/2024_Schertenleib_supplemental_materials/._2024_Schertenleib_Triggerbox_circuit_diagram.pdf
- 2024_Schertenleib_supplemental_materials/2024_Schertenleib_Electrodes_And_Placements.pdf
- __MACOSX/2024_Schertenleib_supplemental_materials/._2024_Schertenleib_Electrodes_And_Placements.pdf
- 2024_Schertenleib_supplemental_materials/2024_Schertenleib_doris_response.wav
- __MACOSX/2024_Schertenleib_supplemental_materials/._2024_Schertenleib_doris_response.wav
